# Supplementary material for: SARS-CoV-2 Receptor Binding Domain as a Stable-Potential Target for SARS-CoV-2 Detection by Surface—Enhanced Raman Spectroscopy
Source: Sensors (Basel). 2021 Jul 5;21(13):4617. doi: 10.3390/s21134617 (PMC8271591; doi:10.3390/s21134617)
Supplement: Supplementary file 1 [file sensors-21-04617-s001.zip]

Archive with 1 entries (1 files):
- sensors-1237772-supplementary.pdf
